# Supplementary material for: Medical, welfare, and educational challenges and psychological distress in parents caring for an individual with 22q11.2 deletion syndrome: A cross‐sectional survey in Japan
Source: Am J Med Genet A. 2021 Sep 3;188(1):37–45. doi: 10.1002/ajmg.a.62485 (PMC9290134; doi:10.1002/ajmg.a.62485)
Supplement: Supplementary file 1 — Table S1 Questionnaire about the medical, welfare, and educational challenges in the past year. [file AJMG-188-37-s006.zip]

Archive with 3 entries (3 files):
- AJMGA_62485_20210705_1_Supporting Information_TS1_1_22qChallenge_Morishima.docx
- AJMGA_62485_20210705_1_Supporting Information_TS1_2_22qChallenge_Morishima.docx
- AJMGA_62485_20210705_1_Supporting Information_TS1_3_22qChallenge_Morishima.docx
